# Supplementary material for: Screening and Analysis of Janelia FlyLight Project Enhancer-Gal4 Strains Identifies Multiple Gene Enhancers Active During Hematopoiesis in Normal and Wasp-Challenged Drosophila Larvae
Source: G3 (Bethesda). 2016 Dec 1;7(2):437–48. doi: 10.1534/g3.116.034439 (PMC5295592; doi:10.1534/g3.116.034439)
Supplement: Supplementary file 3 [file 437TableS1.xlsx]

## Sheet: Sheet 1 - Table S1
Table S1
BL	GMR	Gene
46537	GMR64D02	14-3-3zeta
46560	GMR65F02	14-3-3zeta
46566	GMR65H08	14-3-3zeta
48324	GMR75E05	ab
46938	GMR75D10	ab
46939	GMR75D12	ab
46940	GMR75E02	ab
46941	GMR75E04	ab
47404	GMR75E06	ab
46942	GMR75E10	ab
46094	GMR75E12	ab
47405	GMR75F03	ab
46943	GMR75F08	ab
46944	GMR75F10	ab
46945	GMR75F11	ab
45865	GMR36G08	achi
45810	GMR16A10	Acsl
49269	GMR16B02	Acsl
45410	GMR16B07	Acsl
45429	GMR17F05	Acsl
45439	GMR18C01	Acsl
45906	GMR77F08	Act57B
45466	GMR21G02	Adar
45119	GMR21G05	Adar
48954	GMR21G07	Adar
48958	GMR21H04	Adar
48960	GMR21H11	Adar
48983	GMR22D12	Adar
45966	GMR37A01	Adar
40395	GMR84E05	AdoR
40396	GMR84E06	AdoR
40397	GMR84E07	AdoR
46776	GMR84E02	AdoR
47797	GMR84E03	AdoR
46777	GMR84E04	AdoR
45609	GMR34F07	al
45622	GMR35F04	al
45625	GMR36A06	al
47348	GMR36C05	al
40397	GMR83A06	Alh
45370	GMR82H08	Alh
46737	GMR83A01	Alh
46738	GMR83A02	Alh
46739	GMR83A03	Alh
46740	GMR83A05	Alh
49922	GMR35H01	aop
49810	GMR35A01	aop
47551	GMR34H06	aop
45610	GMR34F08	aop
45616	GMR35C02	aop
45621	GMR35E11	aop
46208	GMR36A12	aop
48176	GMR49A03	apt
46256	GMR44G01	apt
45339	GMR48A04	apt
45769	GMR48A05	apt
47608	GMR48D12	apt
45781	GMR49G07	apt
46530	GMR50D05	apt
47507	GMR25D04	ari-1
45142	GMR25D05	ari-1
45144	GMR25D11	ari-1
45356	GMR60D04	arm
46436	GMR60F06	arm
45359	GMR60G02	arm
39156	GMR56F01	Atf6
39241	GMR60C05	Atf6
47379	GMR55H11	Atf6
46327	GMR56E01	Atf6
46087	GMR59H11	Atf6
49317	GMR24H07	ato
49044	GMR23G12	ato
49071	GMR24B12	ato
48148	GMR42B04	bab2
46214	GMR36E08	bab2
45267	GMR40A09	bab2
47579	GMR40F10	bbx
45675	GMR39E09	bbx
46457	GMR61B03	BEAF-32
47705	GMR65A04	ben
47706	GMR65D08	ben
46443	GMR60H01	ben
46544	GMR64F11	ben
46553	GMR65B03	ben
46571	GMR66B03	ben
45459	GMR21E11	bif
45118	GMR21F06	bif
45469	GMR21H05	bif
45478	GMR22D10	bif
45479	GMR22F01	bif
46362	GMR57B11	bif
48375	GMR84A01	bon
47791	GMR84A03	bon
46112	GMR84A02	bon
46767	GMR84A04	bon
45376	GMR84A05	bon
46768	GMR84A07	bon
47391	GMR69B09	br
46588	GMR69A04	br
46589	GMR69A05	br
46590	GMR69A08	br
46591	GMR69A09	br
46592	GMR69A11	br
46593	GMR69B01	br
46594	GMR69B03	br
46595	GMR69B07	br
46596	GMR69B10	br
46597	GMR69B12	br
46598	GMR69C03	br
46092	GMR69C06	br
46599	GMR69C08	br
46600	GMR69C10	br
50265	GMR46D07	bs
47595	GMR44B12	bs
45716	GMR44B04	bs
45309	GMR44C11	bs
45310	GMR44C12	bs
45726	GMR44G03	bs
45731	GMR45A01	bs
45738	GMR45E05	bs
46527	GMR45F02	bs
46262	GMR45H01	bs
45260	GMR39B10	BtbVII
49182	GMR26E07	Btk29A
49947	GMR37A12	Btk29A
49322	GMR26D02	Btk29A
49160	GMR26B07	Btk29A
49174	GMR26D03	Btk29A
49204	GMR26H07	Btk29A
48057	GMR25H04	Btk29A
48060	GMR26A06	Btk29A
45509	GMR25C12	Btk29A
45149	GMR25G09	Btk29A
45516	GMR25H01	Btk29A
45520	GMR26D06	Btk29A
45151	GMR26F10	Btk29A
45852	GMR26F11	Btk29A
47514	GMR27A01	Btk29A
48343	GMR78B06	bun
48344	GMR78B11	bun
47763	GMR78C08	bun
47764	GMR78D08	bun
47005	GMR78B08	bun
47006	GMR78B09	bun
47007	GMR78B12	bun
47008	GMR78C02	bun
47009	GMR78C03	bun
47010	GMR78C05	bun
47011	GMR78C09	bun
47012	GMR78C10	bun
47013	GMR78C12	bun
47014	GMR78D01	bun
47015	GMR78D02	bun
46095	GMR78D03	bun
46096	GMR78D04	bun
47016	GMR78D05	bun
45631	GMR36D11	Bx
45265	GMR40A04	Bx
45282	GMR41G01	Bx
49358	GMR32E10	CadN
48102	GMR31A06	CadN
48103	GMR31C03	CadN
47533	GMR31C08	CadN
47534	GMR31D05	CadN
47344	GMR31E01	CadN
47540	GMR32E09	CadN
45960	GMR30H04	CadN
45197	GMR31B04	CadN
45201	GMR31E03	CadN
45579	GMR31F11	CadN
45580	GMR31G01	CadN
45963	GMR31H04	CadN
45205	GMR32B01	CadN
45206	GMR32C01	CadN
45207	GMR32D12	CadN
45588	GMR32F03	CadN
45857	GMR32F07	CadN
45754	GMR46G12	CaMKII
45759	GMR47A03	CaMKII
45763	GMR47C01	CaMKII
45764	GMR47C02	CaMKII
45887	GMR47G02	CaMKII
45888	GMR47G05	CaMKII
45771	GMR48A12	CaMKII
45986	GMR49H04	CaMKII
45128	GMR23E01	cdc2
48189	GMR51G08	cdi
45995	GMR50E09	cdi
46015	GMR51C02	cdi
47370	GMR51H02	cdi
46284	GMR52A09	cdi
47635	GMR52C01	cdi
45349	GMR55B05	CG10132
46275	GMR46H09	CG10200
47605	GMR47D05	CG10200
46465	GMR61C02	CG10274
47562	GMR36E10	CG10321
45879	GMR42G11	CG10543
46468	GMR61C05	CG10543
45870	GMR39D09	CG10631
46448	GMR61A05	CG10631
45233	GMR36D12	CG10979
46449	GMR61A06	CG10979
45760	GMR47B05	CG11155
45980	GMR47B06	CG11155
45762	GMR47B11	CG11155
45334	GMR47C06	CG11155
45461	GMR21F02	CG1129
46378	GMR57D10	CG1129
45236	GMR36E04	CG11456
46215	GMR36F01	CG11902
46406	GMR57H12	CG11906
46463	GMR61B10	CG12155
45237	GMR36E07	CG12236
45638	GMR36G07	CG12236
46454	GMR61A11	CG12236
46068	GMR55C07	CG13248
46303	GMR55D09	CG13248
46118	GMR58H07	CG13248
45633	GMR36F03	CG14655
46496	GMR61F10	CG14655
45629	GMR36D09	CG14962
46477	GMR61D06	CG1603
46494	GMR61F08	CG1621
46053	GMR54E08	CG1732
46117	GMR58G01	CG1732
46458	GMR61B04	CG1732
45669	GMR39B02	CG1832
45873	GMR39H05	CG1832
46783	GMR84F12	CG2889
45245	GMR36H08	CG30020
46179	GMR29A08	CG32599
46180	GMR29B12	CG32599
46928	GMR75A12	CG32606
47402	GMR75C05	CG32606
46935	GMR75D02	CG32606
46936	GMR75D04	CG32606
46937	GMR75D05	CG32606
46926	GMR75A06	CG32613
46929	GMR75B04	CG32613
46930	GMR75B06	CG32613
46932	GMR75B12	CG32613
46933	GMR75C03	CG32613
47403	GMR75C09	CG32613
46794	GMR85B08	CG32772
46063	GMR55A12	CG32809
46302	GMR55C12	CG32809
45787	GMR58E08	CG32809
46413	GMR58G09	CG32809
46455	GMR61A12	CG32809
46446	GMR61A03	CG42575
46753	GMR83E08	CG4313
45909	GMR83E09	CG4313
46476	GMR61D03	CG8290
45303	GMR43C09	CG8924
46470	GMR61C07	CG9418
46946	GMR75F12	CG9674
46947	GMR75G01	CG9674
46948	GMR75G03	CG9674
46949	GMR75G04	CG9674
46950	GMR75G06	CG9674
49550	GMR42A12	chinmo
49552	GMR42H06	chinmo
48145	GMR41C07	chinmo
45279	GMR41D08	chinmo
47585	GMR41F07	chinmo
47586	GMR41H08	chinmo
45680	GMR40B10	chinmo
46236	GMR40F06	chinmo
45694	GMR41D09	chinmo
45285	GMR42C04	chinmo
45293	GMR42H05	chinmo
49321	GMR26B02	chn
49330	GMR27A10	chn
49319	GMR25E08	chn
49132	GMR25F10	chn
49139	GMR25G08	chn
48058	GMR25H09	chn
48059	GMR25H12	chn
49151	GMR26A04	chn
49152	GMR26A05	chn
49161	GMR26B08	chn
49162	GMR26B09	chn
49167	GMR26C03	chn
49170	GMR26C09	chn
49190	GMR26F03	chn
46174	GMR26F08	chn
49194	GMR26F09	chn
49198	GMR26G06	chn
45152	GMR26G07	chn
49202	GMR26H05	chn
49205	GMR26H10	chn
49207	GMR27A02	chn
48069	GMR27A03	chn
47515	GMR27A08	chn
49210	GMR27B02	chn
47563	GMR37A06	chn
46397	GMR57G08	chn
49785	GMR34D04	ci
48110	GMR33B04	ci
46189	GMR32F12	ci
45590	GMR32G01	ci
45860	GMR33D05	ci
41343	GMR40F07	cnc
38875	GMR39D04	cnc
50043	GMR39C12	cnc
50073	GMR40A03	cnc
50078	GMR40C01	cnc
50157	GMR42E01	cnc
48616	GMR40D06	cnc
45241	GMR36G01	cnc
45637	GMR36G06	cnc
45670	GMR39C01	cnc
46235	GMR40E09	cnc
47581	GMR40G07	cnc
45701	GMR42E02	cnc
48851	GMR19E10	crb
48877	GMR20B01	crb
48918	GMR20H11	crb
48944	GMR21D08	crb
45455	GMR21B08	crb
49409	GMR64E07	CrebA
46512	GMR64A03	CrebA
46568	GMR66A05	CrebA
46572	GMR66C03	CrebA
45880	GMR43A05	CrebB-17A
45705	GMR43A08	CrebB-17A
46258	GMR45C02	CrebB-17A
49811	GMR35A02	ct
49818	GMR35B08	ct
49905	GMR35D02	ct
49907	GMR35D04	ct
49921	GMR35G11	ct
49926	GMR36A05	ct
49759	GMR33H01	ct
49773	GMR34B09	ct
49781	GMR34C09	ct
49808	GMR34H10	ct
49816	GMR35B03	ct
49821	GMR35B11	ct
49364	GMR33E10	ct
49369	GMR35D01	ct
48123	GMR34E03	ct
46205	GMR35H03	ct
47552	GMR35B07	ct
47555	GMR35F07	ct
45598	GMR33A10	ct
45603	GMR33F07	ct
46197	GMR33H05	ct
45216	GMR34A08	ct
45608	GMR34D07	ct
45227	GMR34G11	ct
46330	GMR56E12	CTPsyn
46714	GMR56F05	CTPsyn
46081	GMR59E10	CTPsyn
48248	GMR10B12	cwo
48285	GMR11B03	cwo
47454	GMR11H03	cwo
45789	GMR10A04	cwo
46127	GMR10G08	cwo
45522	GMR27B05	d4
45936	GMR27F10	d4
45938	GMR27H07	d4
45163	GMR28A01	d4
45165	GMR28B04	d4
45166	GMR28B10	d4
45945	GMR28C07	d4
45168	GMR28D02	d4
48489	GMR12B08	da
41261	GMR44A07	Dad
47930	GMR43G11	Dad
47600	GMR45C11	Dad
46251	GMR43H04	Dad
45721	GMR44C10	Dad
46264	GMR46A01	Dad
48300	GMR71D04	dally
48302	GMR71D08	dally
48304	GMR71F08	dally
48197	GMR53F03	dally
48211	GMR56H10	dally
48224	GMR59F12	dally
48226	GMR59G08	dally
47725	GMR71G02	dally
47375	GMR53A07	dally
47381	GMR56G11	dally
46423	GMR59H01	dally
45892	GMR60B04	dally
46647	GMR71A06	dally
46653	GMR71B09	dally
46658	GMR71E04	dally
46662	GMR71F09	dally
48540	GMR13A10	dei
48577	GMR13F09	dei
46136	GMR12D06	dei
47458	GMR12H09	dei
49324	GMR26D12	disco
49376	GMR37A07	disco
49148	GMR26A01	disco
49181	GMR26E06	disco
49195	GMR26G01	disco
49196	GMR26G03	disco
48063	GMR26D09	disco
48064	GMR26F07	disco
48070	GMR27A04	disco
46173	GMR26C07	disco
47672	GMR57F08	dl
47337	GMR25D12	dl
45510	GMR25D06	dl
46518	GMR25H05	dl
45150	GMR26A12	dl
45519	GMR26C10	dl
38831	GMR52E04	dlp
38842	GMR52G03	dlp
50437	GMR53E10	dlp
50452	GMR53H03	dlp
50456	GMR53H12	dlp
50468	GMR54B09	dlp
49396	GMR53D04	dlp
48196	GMR53E05	dlp
48200	GMR54B01	dlp
47644	GMR53F09	dlp
47944	GMR54B10	dlp
46025	GMR52D02	dlp
47374	GMR52H05	dlp
46041	GMR53G07	dlp
46291	GMR53H05	dlp
46473	GMR61C11	dlp
41340	GMR11G02	dm
49826	GMR11A07	dm
49242	GMR11E11	dm
48269	GMR10F12	dm
48272	GMR10G04	dm
48283	GMR11B01	dm
48287	GMR11B06	dm
48451	GMR11C11	dm
48455	GMR11D07	dm
47843	GMR10F02	dm
47844	GMR10G10	dm
45003	GMR10C03	dm
45006	GMR10G12	dm
46133	GMR11H01	dm
46661	GMR71F01	dm
49434	GMR27G07	Dp
46909	GMR90A11	Dp
49833	GMR19E02	dpp
49283	GMR19C03	dpp
48770	GMR17E04	dpp
48784	GMR17G08	dpp
48839	GMR19B04	dpp
47472	GMR16G02	dpp
47474	GMR17B11	dpp
45437	GMR18B08	dpp
45442	GMR18D08	dpp
45107	GMR18E05	dpp
45833	GMR19D09	dpp
45111	GMR19E03	dpp
49435	GMR27G10	Dscam
49439	GMR27H04	Dscam
49440	GMR27H06	Dscam
49448	GMR28C03	Dscam
49459	GMR28E05	Dscam
49461	GMR28F05	Dscam
49472	GMR28H05	Dscam
48072	GMR27F02	Dscam
45154	GMR27B11	Dscam
45155	GMR27C05	Dscam
46175	GMR27D01	Dscam
45527	GMR27D04	Dscam
45855	GMR27F06	Dscam
45533	GMR27F11	Dscam
45937	GMR27G04	Dscam
45540	GMR28A04	Dscam
45939	GMR28A05	Dscam
45940	GMR28B01	Dscam
45943	GMR28B09	Dscam
45944	GMR28B12	Dscam
45171	GMR28F04	Dscam
46348	GMR57A04	Dscam
48138	GMR40A05	dsx
47355	GMR40F03	dsx
47584	GMR41F06	dsx
47588	GMR42D04	dsx
49570	GMR47H12	E2f
49572	GMR48D07	E2f
47836	GMR90D07	E2f
47620	GMR50D03	E2f
45332	GMR47B08	E2f
45333	GMR47B10	E2f
45338	GMR47F05	E2f
46482	GMR61D12	E2f2
49388	GMR43A03	EcR
48166	GMR46E06	EcR
48167	GMR46E08	EcR
45719	GMR44C04	EcR
45724	GMR44F05	EcR
45314	GMR44F06	EcR
45315	GMR44F12	EcR
45737	GMR45D06	EcR
46265	GMR46A10	EcR
46268	GMR46B07	EcR
45326	GMR46B10	EcR
45746	GMR46E10	EcR
48037	GMR22D09	Egfr
48044	GMR22H12	Egfr
45467	GMR21G10	Egfr
45472	GMR22B08	Egfr
45476	GMR22D07	Egfr
45480	GMR22F09	Egfr
45482	GMR22H08	Egfr
45486	GMR23C01	Egfr
45123	GMR23C11	Egfr
49560	GMR45B06	Eip75B
49561	GMR45D02	Eip75B
48153	GMR43H07	Eip75B
48159	GMR45C07	Eip75B
48168	GMR46F04	Eip75B
47934	GMR45A08	Eip75B
47937	GMR45H10	Eip75B
45714	GMR44A12	Eip75B
45722	GMR44D06	Eip75B
45312	GMR44E07	Eip75B
45727	GMR44G04	Eip75B
45729	GMR44H03	Eip75B
45317	GMR44H05	Eip75B
45318	GMR44H06	Eip75B
46525	GMR45A02	Eip75B
45734	GMR45A11	Eip75B
45322	GMR45B12	Eip75B
46261	GMR45G03	Eip75B
39428	GMR45H09	Eip75B
46269	GMR46C07	Eip75B
45747	GMR46E12	Eip75B
45748	GMR46F01	Eip75B
45328	GMR46F05	Eip75B
45329	GMR46F06	Eip75B
49370	GMR35D08	Eip78C
49372	GMR36A04	Eip78C
45613	GMR34G12	Eip78C
45231	GMR36D03	Eip78C
47794	GMR84C05	Eip93F
47964	GMR84C07	Eip93F
47978	GMR87A10	Eip93F
46774	GMR84C03	Eip93F
46113	GMR84C08	Eip93F
46775	GMR84C11	Eip93F
46830	GMR87A09	Eip93F
49423	GMR88E03	ems
49424	GMR88E07	ems
46838	GMR87E10	Ets21C
45384	GMR87E11	Ets21C
47886	GMR19G09	exd
39236	GMR60B06	foxo
39145	GMR56C09	foxo
39148	GMR56D05	foxo
39150	GMR56E02	foxo
39161	GMR56G04	foxo
49592	GMR56B12	foxo
47949	GMR56E09	foxo
46309	GMR56A06	foxo
46331	GMR56F08	foxo
46335	GMR56G02	foxo
46336	GMR56G03	foxo
46340	GMR56G10	foxo
46345	GMR56H12	foxo
46082	GMR59E11	foxo
46422	GMR59G09	foxo
46306	GMR56A01	ftz-f1
46313	GMR56B10	ftz-f1
46325	GMR56D09	ftz-f1
46332	GMR56F09	ftz-f1
45354	GMR60A08	ftz-f1
46506	GMR61H11	G-ialpha65A
46551	GMR65A08	G-ialpha65A
49404	GMR60E06	G-salpha60A
45523	GMR27B06	gem
45157	GMR27C10	gem
45531	GMR27F04	gem
45162	GMR27H12	gem
45544	GMR28C02	gig
46383	GMR57E12	gig
49333	GMR27E03	gish
49335	GMR27G09	gish
49452	GMR28C09	gish
48075	GMR28C10	gish
45853	GMR27C01	gish
45526	GMR27C04	gish
45159	GMR27D08	gish
45529	GMR27D09	gish
45854	GMR27D12	gish
45160	GMR27E01	gish
45532	GMR27F05	gish
45856	GMR27F09	gish
45538	GMR27H10	gish
45543	GMR28B08	gish
47241	GMR93H09	Gs2
47242	GMR93H10	Gs2
47243	GMR93H11	Gs2
47244	GMR93H12	Gs2
48253	GMR10C08	h
48514	GMR12F04	h
48547	GMR13B09	h
47861	GMR13E07	h
47840	GMR10A12	h
39415	GMR11F11	h
45025	GMR12C05	h
45031	GMR12E12	h
46138	GMR12F08	h
46140	GMR12H04	h
45794	GMR12H06	h
45039	GMR13D10	h
46360	GMR57B09	Hem
49437	GMR27G12	hh
49445	GMR28A09	hh
48081	GMR28E11	hh
45946	GMR28D09	hh
45546	GMR28E03	hh
45169	GMR28E04	hh
45001	GMR10A08	HLH106
46517	GMR10E12	HLHm3
47609	GMR48E08	Hnf4
45779	GMR49E10	Hnf4
47618	GMR50A12	Hnf4
46216	GMR36F11	Hr78
45255	GMR39A06	Hr78
49556	GMR43G04	hth
49558	GMR44C02	hth
49562	GMR45D07	hth
49564	GMR45E09	hth
48152	GMR43F09	hth
48157	GMR44F03	hth
48161	GMR45G02	hth
48164	GMR46A08	hth
48165	GMR46A09	hth
47591	GMR43F05	hth
47599	GMR44H07	hth
47361	GMR46B08	hth
47604	GMR46D03	hth
46250	GMR43G01	hth
46524	GMR43H02	hth
45715	GMR44B01	hth
45308	GMR44C08	hth
46255	GMR44F10	hth
45321	GMR45B07	hth
46260	GMR45C06	hth
46526	GMR45D01	hth
45323	GMR45D10	hth
45739	GMR45E08	hth
45743	GMR46A07	hth
45745	GMR46D04	hth
46272	GMR46E01	hth
49458	GMR28E02	InR
48080	GMR28E09	InR
48084	GMR28G08	InR
47519	GMR27H05	InR
47521	GMR28D03	InR
47564	GMR37B05	InR
45164	GMR28A11	InR
45547	GMR28G01	InR
45548	GMR28G04	InR
45947	GMR28H01	InR
45175	GMR29A02	InR
46459	GMR61B05	Jra
47413	GMR81F04	jumu
47774	GMR81F05	jumu
47098	GMR81F06	jumu
45849	GMR25D03	katanin-60
45512	GMR25E01	katanin-60
45145	GMR25E02	katanin-60
46351	GMR57A10	katanin-60
41240	GMR41B11	kay
41243	GMR41G05	kay
50060	GMR39F12	kay
50146	GMR42B10	kay
48143	GMR40G11	kay
47925	GMR41C11	kay
45676	GMR39E11	kay
45264	GMR39H03	kay
45973	GMR41G10	kay
45283	GMR42A04	kay
45974	GMR42A05	kay
45292	GMR42E11	kay
45703	GMR42F11	kay
47815	GMR86E05	klu
47975	GMR86E06	klu
47976	GMR86E07	klu
45916	GMR86E08	klu
46822	GMR86E09	klu
40460	GMR86E10	klu
40461	GMR86E11	klu
40462	GMR86F01	klu
46823	GMR86F02	klu
45917	GMR86F03	klu
46824	GMR86F06	klu
49248	GMR13A11	kn
48528	GMR12H01	kn
48544	GMR13B06	kn
48546	GMR13B08	kn
48555	GMR13C09	kn
48556	GMR13C11	kn
48576	GMR13F08	kn
48578	GMR13F10	kn
47854	GMR12G07	kn
47319	GMR12A09	kn
47088	GMR81C05	Kr-h1
47089	GMR81C06	Kr-h1
47090	GMR81C07	Kr-h1
47091	GMR81C08	Kr-h1
45383	GMR87E09	Kr-h1
46708	GMR74A08	L
49212	GMR27B07	l(2)gl
49215	GMR27C07	l(2)gl
49223	GMR27E04	l(2)gl
49225	GMR27E07	l(2)gl
49229	GMR27E12	l(2)gl
47341	GMR27F03	l(2)gl
45978	GMR46H01	l(3)mbt
45848	GMR25D02	LanA
45515	GMR25F02	LanA
46392	GMR57F11	LanA
46500	GMR61G06	lat
46819	GMR86C03	lbl
45912	GMR86C04	lbl
45913	GMR86C05	lbl
47081	GMR81A01	Lk6
50177	GMR43B06	lola
50180	GMR43C07	lola
50201	GMR44B09	lola
41266	GMR44H08	lola
49554	GMR43F07	lola
49389	GMR44C03	lola
45298	GMR43A09	lola
47593	GMR44A06	lola
45296	GMR43A04	lola
45302	GMR43C05	lola
46252	GMR44A09	lola
45718	GMR44B08	lola
45720	GMR44C05	lola
45730	GMR44H12	lola
45733	GMR45A04	lola
45324	GMR45H06	lola
45742	GMR45H07	lola
45325	GMR46A04	lola
49127	GMR25F01	lz
49128	GMR25F04	lz
49143	GMR25H03	lz
48067	GMR26G10	lz
45146	GMR25E06	lz
46172	GMR26A07	lz
47601	GMR45F01	Mad
49948	GMR37B03	mam
49433	GMR27G06	mam
49334	GMR27G08	mam
49441	GMR27H08	mam
49444	GMR28A08	mam
49450	GMR28C05	mam
49466	GMR28G02	mam
49337	GMR28G09	mam
49469	GMR28G10	mam
49473	GMR28H09	mam
48086	GMR29A01	mam
39421	GMR28A03	mam
47525	GMR28G12	mam
45528	GMR27D05	mam
45541	GMR28A06	mam
45542	GMR28B06	mam
45167	GMR28C08	mam
45172	GMR28F08	mam
45173	GMR28F09	mam
45174	GMR28H02	mam
46143	GMR13G09	Max
47143	GMR90E06	MBD-R2
47133	GMR90D06	Med
49555	GMR43G02	Mef2
49566	GMR46B01	Mef2
48156	GMR44E01	Mef2
47359	GMR44G02	Mef2
47113	GMR43C01	Mef2
46254	GMR44E08	Mef2
45320	GMR45B04	Mef2
47818	GMR86G08	mid
46825	GMR86G05	mid
45783	GMR54D02	miple
47115	GMR90B05	miple
47194	GMR92E01	mRpL40
47195	GMR92E03	mRpL40
46405	GMR57H10	mxc
45179	GMR29B07	mys
49632	GMR30D10	N
49492	GMR29F08	N
49528	GMR30C06	N
45189	GMR29H07	N
45554	GMR30A01	N
45561	GMR30G07	N
46387	GMR57F04	N
47777	GMR81H02	NFAT
46104	GMR81G09	NFAT
47105	GMR81G10	NFAT
47106	GMR81H03	NFAT
46105	GMR81H04	NFAT
46106	GMR81H05	NFAT
47107	GMR81H06	NFAT
47108	GMR81H09	NFAT
45949	GMR29B03	nos
46373	GMR57D03	nos
47629	GMR51F04	nvy
47122	GMR90C03	Obp44a
45950	GMR29B11	ogre
45556	GMR30A11	ogre
47530	GMR30D02	ogre
39158	GMR56F04	osa
39167	GMR56H11	osa
39229	GMR59H05	osa
49399	GMR56C05	osa
46308	GMR56A05	osa
46318	GMR56C06	osa
46084	GMR59F04	osa
49294	GMR21B03	pain
50038	GMR39C03	pan
50069	GMR39H10	pan
50085	GMR40D10	pan
49545	GMR39C05	pan
45243	GMR36H02	pan
45640	GMR36H06	pan
45263	GMR39F06	pan
45678	GMR39G07	pan
46233	GMR40D09	pan
45273	GMR40H09	pan
49407	GMR61G10	Pka-C1
45896	GMR60E09	Pka-C1
41263	GMR44C09	pnt
50205	GMR44D02	pnt
50223	GMR45B10	pnt
50233	GMR45E10	pnt
50239	GMR45F11	pnt
50254	GMR46B11	pnt
49553	GMR43D09	pnt
49563	GMR45D11	pnt
49565	GMR45F08	pnt
48154	GMR44C01	pnt
47931	GMR43H01	pnt
47935	GMR45B09	pnt
47938	GMR46C12	pnt
45304	GMR43E07	pnt
45717	GMR44B07	pnt
45735	GMR45B05	pnt
45736	GMR45C12	pnt
46271	GMR46C10	pnt
50064	GMR39G09	pros
50110	GMR41A12	pros
50114	GMR41B05	pros
50160	GMR42F02	pros
50168	GMR42G10	pros
48142	GMR40F12	pros
45972	GMR39B06	pros
39495	GMR69F04	ptc
39496	GMR69F05	ptc
39497	GMR69F06	ptc
39498	GMR69F07	ptc
39499	GMR69F08	ptc
47718	GMR69F11	ptc
46613	GMR69F09	ptc
45900	GMR69F10	ptc
46614	GMR69G01	ptc
46615	GMR69G02	ptc
48337	GMR77D03	Pvf2
47407	GMR77D04	Pvf2
48293	GMR67A02	rgr
46090	GMR60D11	rgr
46442	GMR60G11	rgr
46498	GMR61G02	rgr
49378	GMR37F01	rho
49379	GMR37F11	rho
45661	GMR38A01	rho
48134	GMR38A10	rho
45254	GMR38F06	rho
45194	GMR30H11	Rho1
45568	GMR31B06	Rho1
45564	GMR30H07	sbb
45565	GMR30H10	sbb
45199	GMR31C12	sbb
45967	GMR37C06	shi
46221	GMR37C07	shi
45655	GMR37E05	shi
45658	GMR37G10	shi
49629	GMR85F11	shn
48384	GMR85G10	shn
48383	GMR85G07	shn
46806	GMR85F05	shn
46807	GMR85G02	shn
46808	GMR85G03	shn
46809	GMR85G06	shn
47810	GMR85G09	shn
45385	GMR87G09	shn
49537	GMR37G07	shot
47921	GMR37D06	shot
47567	GMR37F02	shot
47350	GMR37C12	shot
45644	GMR37B07	shot
45248	GMR37B12	shot
45648	GMR37C05	shot
45250	GMR37C10	shot
45968	GMR37F08	shot
46521	GMR37G06	shot
45662	GMR38C02	shot
45663	GMR38C03	shot
49260	GMR14H09	sima
48639	GMR14D11	sima
48643	GMR14E06	sima
48645	GMR14E09	sima
48655	GMR14G01	sima
48672	GMR15A05	sima
48674	GMR15A11	sima
48677	GMR15B06	sima
48682	GMR15C01	sima
48692	GMR15E04	sima
48699	GMR15F05	sima
48600	GMR14B06	sima
45392	GMR14A09	sima
45396	GMR14F01	sima
45397	GMR14G11	sima
45062	GMR15A06	sima
45403	GMR15E03	sima
45404	GMR15F06	sima
45072	GMR15F07	sima
45405	GMR15G02	smo
46359	GMR57B08	smo
45593	GMR32H05	Smox
46462	GMR61B08	Smox
46059	GMR54G02	Snap
45566	GMR30H12	sni
45196	GMR31B03	Sod
46247	GMR43E09	Sox21a
46976	GMR77A04	Sox21a
47544	GMR33F09	Src64B
47549	GMR34B03	Src64B
46469	GMR61C06	Src64B
45710	GMR43F06	Stat92E
45723	GMR44E05	Stat92E
46973	GMR76H08	stj
46974	GMR76H09	stj
45905	GMR76H10	stj
46975	GMR76H12	stj
45535	GMR27G02	Tab2
45942	GMR28B07	Tab2
46177	GMR28D06	Tab2
46782	GMR84F10	Tak1
45642	GMR36H12	TFAM
45350	GMR56B01	Thd1
46314	GMR56B11	Thd1
46319	GMR56C07	Thd1
46426	GMR59H10	Thd1
46323	GMR56D06	tna
46341	GMR56H03	tna
46343	GMR56H06	tna
46344	GMR56H07	tna
46085	GMR59G02	tna
46421	GMR59G06	tna
46428	GMR60A05	tna
47682	GMR60A07	tna
46088	GMR60B01	tna
46429	GMR60B02	tna
46089	GMR60C04	tna
46988	GMR77F12	Trl
46989	GMR77G01	Trl
46990	GMR77G02	Trl
46991	GMR77G03	Trl
47790	GMR83F05	trx
45910	GMR83F06	trx
46756	GMR83F08	trx
46434	GMR60E10	tsh
46295	GMR54D05	Tsp42Ej
45785	GMR58E01	Tsp42Ej
49747	GMR33D08	ttk
47543	GMR33F04	ttk
45211	GMR32H02	ttk
45858	GMR33A11	ttk
46193	GMR33B11	ttk
45601	GMR33D01	ttk
45215	GMR33G08	ttk
46198	GMR34A01	ttk
45604	GMR34A02	ttk
45606	GMR34B08	ttk
41360	GMR76B01	tup
39916	GMR76A02	tup
39917	GMR76A03	tup
39918	GMR76A04	tup
39919	GMR76A10	tup
39920	GMR76B04	tup
39928	GMR76E06	tup
39929	GMR76E07	tup
39930	GMR76E08	tup
39931	GMR76E09	tup
39932	GMR76E10	tup
39933	GMR76E11	tup
48326	GMR76B02	tup
48327	GMR76B06	tup
47751	GMR76B03	tup
46953	GMR76A01	tup
46954	GMR76A06	tup
46955	GMR76A07	tup
46956	GMR76A08	tup
46957	GMR76A11	tup
46958	GMR76A12	tup
46959	GMR76B05	tup
46960	GMR76B07	tup
46961	GMR76B08	tup
49273	GMR17C06	twi
48725	GMR16D09	twi
48729	GMR16E11	twi
48750	GMR17A04	twi
48760	GMR17C02	twi
48767	GMR17D11	twi
45419	GMR16F07	twi
46146	GMR16G05	twi
46148	GMR16H09	twi
46150	GMR17A08	twi
46154	GMR17F02	twi
46158	GMR18G12	twi
45198	GMR31C02	Ubx
45570	GMR31D01	Ubx
45575	GMR31E11	Ubx
45203	GMR31F12	Ubx
45993	GMR50E03	unc-13
45998	GMR50F10	unc-13
46000	GMR50G07	unc-13
46001	GMR50G10	unc-13
46003	GMR50H02	unc-13
47624	GMR51A04	unc-13
46011	GMR51A12	unc-13
46014	GMR51B10	unc-13
48420	GMR93E10	unc-5
48421	GMR93E12	unc-5
48422	GMR93F02	unc-5
47228	GMR93E07	unc-5
48001	GMR93E08	unc-5
47229	GMR93E11	unc-5
47230	GMR93F01	unc-5
46376	GMR57D07	usp
45213	GMR32H12	vap
46402	GMR57H07	vap
48243	GMR10B06	vri
48246	GMR10B10	vri
48442	GMR10F10	vri
48284	GMR11B02	vri
48457	GMR11D11	vri
48473	GMR11G08	vri
48476	GMR11G11	vri
39413	GMR10D11	vri
47449	GMR10E11	vri
47851	GMR11G03	vri
48301	GMR71D06	Vsx2
48303	GMR71F05	Vsx2
48347	GMR78H01	Vsx2
48348	GMR78H05	Vsx2
47765	GMR78H09	Vsx2
46654	GMR71C05	Vsx2
47023	GMR78G11	Vsx2
47024	GMR78G12	Vsx2
47025	GMR78H02	Vsx2
47026	GMR78H03	Vsx2
48761	GMR17C08	vvl
47879	GMR19A07	vvl
47873	GMR16H01	vvl
47872	GMR16G10	vvl
46147	GMR16G11	vvl
46152	GMR17C04	vvl
45817	GMR17D01	vvl
46157	GMR18G11	vvl
48710	GMR16A07	wg
48722	GMR16D01	wg
48751	GMR17A10	wg
48754	GMR17B02	wg
48766	GMR17D09	wg
47870	GMR16A05	wg
47327	GMR16H05	wg
47329	GMR17F06	wg
45418	GMR16D11	wg
45815	GMR17A12	wg
45823	GMR18B02	wg
48212	GMR57C02	Wnt5
46352	GMR57A11	Xbp1
46312	GMR56B06	Xrp1
46315	GMR56C02	Xrp1
47953	GMR60A04	Xrp1
47134	GMR90D08	Xrp1
47970	GMR85B09	zf30C
49897	GMR35A10	zfh1
49899	GMR35C07	zfh1
49901	GMR35C09	zfh1
49902	GMR35C10	zfh1
49924	GMR35H09	zfh1
45617	GMR35C03	zfh1
47560	GMR36B11	zfh1
48187	GMR51F08	zip
45994	GMR50E08	zip
46010	GMR51A11	zip
