# Supplementary material for: Screening and Analysis of Janelia FlyLight Project Enhancer-Gal4 Strains Identifies Multiple Gene Enhancers Active During Hematopoiesis in Normal and Wasp-Challenged Drosophila Larvae
Source: G3 (Bethesda). 2016 Dec 1;7(2):437–48. doi: 10.1534/g3.116.034439 (PMC5295592; doi:10.1534/g3.116.034439)
Supplement: Supplementary file 5 [file 437TableS2.xlsx]

## Sheet: Sheet 1 - Table S2
Table S2
Associated gene	Symbol	Lymph gland	PSC	MZ	CZ	2-3 lobe	Hemolymph	PL	CC	LM	Larva
14-3-3 zeta	GMR64D02	(＋)					(＋)	–	–	＋	heart, gut, proventriculus, trachea, muscle, fat
Alh	GMR83A05	＋	＋	＋	＋		＋	＋	＋	＋	brain, sessile, skin
apt	GMR49G07	＋		＋		＋					heart, trachea, skin, brain, mouth
Atf6	GMR59H11	＋			＋	＋
bbx	GMR40F10	-					＋	＋	–	–	heart
bon	GMR84A07	＋			＋		＋	＋	–	–	heart, fat body, gut, malpighian tube,
br	GMR69B10	＋	＋	＋	＋		＋	＋	＋	＋	heart, salivary, gut, proventriculus, Malpighian tube
bs	GMR45A01	＋	＋			＋					proventriculus, skin
bs	GMR45E05	＋			＋						skin
BtbVII	GMR39B10	＋	＋	＋	＋		＋	＋	＋	＋	heart, fat, salivary, gut, skin
Btk29A	GMR26D06	＋	＋	＋		＋					skin, gut,
bun	GMR78D02	＋			＋	＋	＋	＋	–	–	heart, proventriculus, gut, trachea, skin, salivary
bun	GMR76B06	＋			＋		＋	＋	–	＋	fat, malpighian tube, gut, skin
bun	GMR78B09	＋				＋					heart, proventriculus, gut, salivary, muscle, fat
bun	GMR78B12	＋				＋					heart, salivary, gut, skin, trachea, Malpighian tube
bun	GMR78C05	＋				＋					salivary, fat, mouth
bun	GMR78D01	＋				＋					heart, fat, proventriculus, Malpighian tube
bun	GMR78D03	＋			＋						heart, proventriculus, mouth, muscle, gut
CG10200	GMR46H09	＋			＋		＋	＋	–	–	skin, trachea, gut
CG10543	GMR42G11	＋			＋		＋	＋	＋	–	heart, salivary, fatbody, brain, proventriculus
CG1129	GMR57D10	＋			＋						heart, skin, salivary, gut, fatbody
CG12236	GMR61A11	＋				＋					heart, salivary, gut, fatbody, skin
CG32613	GMR75B04	＋			＋		＋	＋	–	ND	skin, trachea, brain, mouth
chinmo	GMR41D09	＋		＋	＋		＋	＋	–	–	salivary, fatbody, proventriculus, trachea, sessile
chinmo	GMR41D08	＋		＋	＋		＋	＋	–	–	salivary, fatbody, proventriculus, gut
chinmo	GMR41F07	＋									Discs
cnc	GMR42E02	＋			＋						fat, gut, proventriculus
cnc	GMR36G01	(＋)	(＋)		(＋)		(＋)	–	–	＋	muscle, fat, gut, proventriculus, trachea
cnc	GMR36G06	＋				＋					fat, gut, salivary
cnc	GMR39C12	＋				＋					skin, salivary, proventriculus, gut, rgs
cnc	GMR39D04	＋		＋							fat, salivary, proventriculus
CrebA	GMR64D11	＋			＋						skin, trachea, rgs
CrebA	GMR64A03	＋	＋								heart, skin, trachea
CrebA	GMR66A05	＋	＋								salivary
CrebA	GMR64E07	＋	＋			＋					skin, gut, malpighan tube, salivary, rgs
CrebB17A	GMR45C02	＋	＋			＋					salivary, fatbody, skin, proventriculus
ct	GMR35G11	＋		＋	＋		＋	＋	＋	＋	salivary, fat, sessile,
ct	GMR35B11	＋			＋		＋	＋	＋	＋	skin, sessile
ct	GMR33F07	＋				＋					brain
ct	GMR34E03	＋	＋								Malpighian tube, ganglion, nerve, brain
ct	GMR35A02	＋	＋								ganglion
CTPsym	GMR56F05	＋				＋					salivary, Discs, skin, trachea
cwo	GMR11B03	＋	＋	＋			＋	＋	–	＋	skin, gut, fat, proventriculus, salivary
cwo	GMR11H03	＋		＋							heart, fatbody, gut, proventriculus
cwo	GMR10B12	＋	＋	＋							skin, gut, fat
cwo	GMR10G08	＋		＋	＋	＋	＋	＋	＋	＋	fatbody, gut, sessile,
d4	GMR28D02	＋			＋		＋	＋	＋	＋	fatbody, skin, sessile
Dad	GMR44C10	＋	＋			＋					heart, skin, fatbody, gut, proventriculus
dally	GMR59H01	＋	＋								skin, brain
dei	GMR13A10	(＋)			(＋)		(＋)	–	–	＋	skin, proventriculus
dl	GMR25D06	＋				＋					trachea, gut, skin, proventriculus
dlp	GMR53G07	＋	＋			＋					mouth, skin, nerve
dlp	GMR53E05	＋	＋			＋					LGs only
dlp	GMR53H03	＋			＋						gut, brain
dm	GMR10G12	＋			＋		＋	＋	＋	＋	mouth, sessile
dm	GMR71F01	＋			＋		＋	＋	＋	＋	skin, salivary, proventriculus, gut
dm	GMR10F02	＋			＋		＋	＋	–	＋	muscle, gut salivary
dm	GMR11E11	＋			＋		＋	＋	–	＋	skin, gut, fat
Dp	GMR90A11	＋		＋		＋					salivary, discs, skin
Dscam	GMR27G04	＋			＋		＋	＋	–	＋	ganglion
Dscam	GMR27H06	＋			＋						mouth
E2f	GMR47H12	＋		＋							muscle, proventrisulus, fat, gut, mouth, rgs
E2f	GMR47B08	＋	＋	＋	＋		＋	＋	–	–	heart, muscle, proventriculus, trachea
E2f	GMR47F05	＋		＋							proventriculus
E2f	GMR48D07	＋	＋			＋					fat, Malpighian tube, gut, rgs, proventriculus
EcR	GMR46E08	＋	＋	＋	＋	＋					fat, gut, salivary, proventriculus
EcR	GMR45D06	＋			＋		＋	＋	–	–	heart, fatbody, salivary, proventriculus
EcR	GMR46E06	＋			＋	＋					Discs, skin, mouth
Egfr	GMR23C11	＋				＋					skin, gut, proventriculus
Eip75B	GMR46F06	＋	＋	＋							heart, gut, fatbody, proventriculus, Malpighian tube
Eip75B	GMR45A11	＋			＋		＋	＋	–	＋	heart, fatbody, salivary, gut
Eip75B	GMR45H09	＋			＋		(＋)	–	–	＋	heart, Malpighian tube
Eip75B	GMR46F05	＋			＋		＋	＋	＋	–	heart, gut, fatbody, proventriculus, Malpighian tube
Eip75B	GMR45B12	＋			＋						skin, gut, salivary, brain, muscle
Eip75B	GMR44H05	(＋)					(＋)	–	–	＋	brain
Eip75B	GMR44H03	＋			＋	＋					heart, fatbody, proventriculus, Malpighian tube
Eip75B	GMR45C07	＋				＋					skin, fat, ringgland
Eip93F	GMR84C03	＋			＋						gut, proventriculus
ems	GMR88A02	＋			＋						fat, mouthhook, Malpighian tube
ems	GMR88E09	＋		＋	＋						skin, fat, mouth, Malpighian tube
FoxO	GMR56G10	＋		＋		＋					skin, gut, salivary
FoxO	GMR56E09	＋			＋		＋	＋	–	–	muscle, skin, proventriculus
FoxO	GMR56G04	＋	＋
FoxO	GMR60B06	(＋)			(＋)		(＋)	–	–	+	proventriculus
gish	GMR27E03	＋		＋	＋	＋					skin, malpighan tube, salivary, proventrisulus, rgs
h	GMR12H06	＋		＋							brain, trachea
h	GMR12E12	＋		＋	＋	＋					heart, mouth, brain, skin
h	GMR12F04	＋				＋
hh	GMR28A09	(＋)			(＋)		(＋)			(＋)
HLH106	GMR10A08	＋			＋		＋	＋	＋	–	heart, fatbody, proventriculus, gut
HLHm3	GMR10E12	＋			＋	＋	＋				skin, gut, proventriculus, mouth, brain, sessile
Hnf4	GMR50A12	＋	＋	＋							fat, gut, proventriculus
hth	GMR45E08	＋		＋	＋		＋	＋	＋	＋	skin, salivary, fatbody, proventriculus
InR	GMR29A02	＋			＋		＋	＋	＋	＋	fatbody, sessile
Jra	GMR61B05	＋		＋			＋	＋	–	＋	fatbody, salivary, gut
jumu	GMR81F06	＋	＋	＋	＋		＋	＋	＋	–	brain skin, ovary, testis, sessile
jumu	GMR81F05	＋	＋	＋							skin, salivary, gut, ovary, testis
katanin60	GMR57A10	＋			＋	＋	＋	＋	–	＋	salivary, gut, fatbody
kay	GMR41G10	＋	＋	＋	＋		＋	＋	–	–	fatbody, gut, salivary
kay	GMR41B11	＋	＋	＋	＋		＋	＋	–	＋	fat, gut, LGs
kay	GMR39H03	＋			＋		＋	＋	–	＋	fatbody, gut, salivary
kay	GMR39F12	(＋)					(＋)	–	–	＋	proventriculus
kay	GMR42A05	＋			＋		＋	＋	–	–	gut, sessile, skin
kay	GMR42E11	(＋)					(＋)	–	–	＋	proventriculus, skin
klu	GMR86E06	＋			＋		＋	–	＋	–
kn/col	GMR13B08	＋	＋	＋		＋					LGs
kn/col	GMR13A11	＋	＋								LGs
Kr-h1	GMR81C08	＋			＋		＋	＋	＋	＋	fat, salivary, proventriculus
Kr-h1	GMR81C06	＋			＋		＋	＋	＋	＋	fat, salivary, proventriculus
l(2)gl	GMR27E07	＋			＋						salivary, gut
LanA	GMR25F02	＋		＋	＋		＋	＋	＋	＋	heart, fatbody, salivary
lola	GMR44C05	＋	(＋)		＋						skin, gut, proventriculus, trachea
lola	GMR44B09	＋	(＋)		＋						proventriculus, salivary, skin, mouth
lz	GMR25F01	＋			＋						brain
lz	GMR25F04	＋			＋						brain
lz	GMR26A07	＋				＋					skin, gut, proventriculus
lz	GMR26G10	＋			＋						mouth
Mad	GMR45F01	＋		＋	＋						heart, muscle, trachea, proventriculus
mam	GMR28G09	＋			＋		＋		＋		fat, proventriculus
mam	GMR27D05	＋			＋		＋	＋	–	＋	fatbody
mam	GMR28G02	＋			＋		＋	＋	–	–	fat, salivary, gut, rgs
mam	GMR28F08	＋				＋					skin, salivary, gut, Malpighian tube
mam	GMR29A01	＋				＋					fat, proventrisulus
Max	GMR13G09	＋	＋		＋						(LGs only)
Mef2	GMR45B04	＋									fatbody, proventriculus, skin
Mef2	GMR46B01	＋				＋					skin, salivary, mouth, gut
mts	GMR57C06	＋			＋		＋	＋	–	–	heart, fatbody, gut, salivary, proventriculus
N	GMR30G07	＋									tip of tail, testis, ovary
N	GMR30A01	＋			＋		＋	＋	＋	＋	trachea, sessile, proventriculus
N	GMR30C06	＋	＋		＋		＋	＋	＋	–	brain, sessile, gut
N	GMR29H07	＋				＋					LGs
NFAT	GMR81H03	＋				＋					heart, gut, salivary, proventriculus, trachea
osa	GMR56C05	＋			＋	＋					salivary, proventriculus
osa	GMR56H11	＋			＋	＋					fat, salivary, trachea, proventriculus, skin, rgs, malpighan tube
pnt	GMR46C10	＋	＋	＋	＋		＋	＋	–	–	fatbody, proventriculus, sessile, LGs
pnt	GMR45E10	＋	＋	＋	＋		＋	＋	–	–	fat, gut, rgs, proventriculus
pnt	GMR43E07	＋			＋		＋	＋	–	–	skin, proventriculus, sessile, LGs
pnt	GMR45B05	＋					＋	＋	–	–	proventriculus, trachea
pnt	GMR45B09	＋			＋		＋	＋	–	–	skin, sessile, brain, LGs
pnt	GMR44C01	＋			＋		＋	＋	–	–	sessile, brain, malpighian tube, blood
pnt	GMR44D02	–					＋	＋	–	＋	skin, sessile
pnt	GMR44B07	(＋)					(＋)	–	–	＋	fatbody, skin, brain, nerve
pnt	GMR46C12	＋				＋					skin
pnt	GMR43H01	＋				＋					brain, nerve
ptc	GMR69F10	＋				＋					fatbody, skin, mouth
ptc	GMR69G01	＋	＋			＋					sessile, Discs, skin, mouth
rgr	GMR67A02	＋	＋		＋		＋	＋	–	–	fat, gut, skin, sessile
rho	GMR37F01	＋			＋						mouth
rho	GMR37F11	＋			＋
sbb	GMR30H10	＋	＋	＋	＋						brain, LGs
sbb	GMR31C12	＋				＋					LGs, ringgland
shn	GMR87G09	＋					＋	＋	–	–	fat, gut, salivary, proventriculus
shn	GMR85G03	＋			＋	＋					muscle, skin, gut, trachea, proventriculus
shn	GMR85G06	＋			＋	＋					fat, proventriculus
shot	GMR38C02	＋				＋					trachea, salivary, proventriculus, skin
shot	GMR37G06	＋				＋					proventriculus, skin-b, gut, mouth
Sima	GMR14G11	＋				＋					fatbody, proventriculus
Smox	GMR32H05	＋		＋							fatbody, gut, skin-b
Smox	GMR61B08	＋			＋	＋					fatbody, salivary, gut, skin
Sox102F	GMR39C04	＋			＋		＋	＋	＋	–	gut, fat, salivary, skin, proventriculus
Src64B	GMR33F09	＋	＋								proventriculus, skin-a
Src64B	GMR34B03	＋				＋					heart, fatbody
STAT92E	GMR44E05	＋	＋			＋					heart, gut, skin, Discs, testis
Stj	GMR76H12	＋			＋		＋	＋	–	＋	skin, sessile
Stj	GMR76H09	＋	＋								brain, heart, testis, ovary
tna	GMR60B02	＋			＋		＋	＋	–	–	skin, proventriculus, sessile, trachea
tna	GMR60A07	＋				＋					skin, trachea, gut, proventriculus
tna	GMR60A05	＋			＋						brain
tna	GMR56H07	＋				＋					salivary, muscle, trachea, mouth, brain
Trl	GMR77G01	＋	＋	＋	＋		＋	＋	＋	＋	skin, gut, muscle, Fat, salivary, proventriculus
Trl	GMR77F12	＋			＋	＋	＋	＋	–	–	skin, gut, fat, salivary
ttk	GMR33F04	＋	＋	＋	＋		＋	＋	–	–	skin, proventriculus, sessile
ttk	GMR34B08	＋			＋		＋	＋	–	–	skin, salivary, gut
twi	GMR17A08	＋			＋						mouth, skin
unc-5	GMR93E08	＋		＋
unc-5	GMR93E11	＋				＋					brain nerve, ovary, testis
unc-5	GMR93E10	＋				＋					nerve, trachea(dot), skin
usp	GMR57D07	＋			＋		＋	＋	–	＋	salivary, gut, proventriculus, Malpighian tube
Vri	GMR10D11	＋		＋	＋		＋	＋	＋	–	salivary, mouthhook
Vri	GMR11G08	＋	＋	＋	＋		＋	＋	＋	–	fat, gut, LGs
Vri	GMR11B02	＋			＋						muscle, salivary, trachea, fat
wg	GMR17F06	＋				＋					skin, Discs, gut, provewntriculus
xbp1	GMR57A11	＋	＋			＋					heart, gut, salivary, skin, proventriculus, fatbody
Xrp1	GMR90D08	＋	＋	＋	＋		＋	＋	＋	＋	skin, fat, gut, salivary, proventriculus
Xrp1	GMR60A04	＋		＋	＋		＋	＋	＋	–	sessile, brain, mouth, gut
yan (aop)	GMR35E11	＋			＋		＋	＋	＋	–	salivary, fatbody, gut, proventriculus
yan (aop)	GMR34H06	＋				＋	＋	＋	＋	＋	heart, skin, Discs, testis, ovary, gut, mouth
Zfh1	GMR36B11	＋		＋							brain, LGs
zfh1	GMR35A10	＋	＋	＋
zfh1	GMR35H09	＋		＋	＋		＋	＋	–	＋
		(＋): wasp infestation
