# Supplementary material for: Screening and Analysis of Janelia FlyLight Project Enhancer-Gal4 Strains Identifies Multiple Gene Enhancers Active During Hematopoiesis in Normal and Wasp-Challenged Drosophila Larvae
Source: G3 (Bethesda). 2016 Dec 1;7(2):437–48. doi: 10.1534/g3.116.034439 (PMC5295592; doi:10.1534/g3.116.034439)
Supplement: Supplementary file 7 [file 437TableS3.xlsx]

## Sheet: Analysis
Gene	BL#	line		PSC (Pcol85)	MZ (TepIV-Gal4)	CZ (pxn-Gal4)
Alh	39057	y[1] sc[*] v[1]; P{y[+t7.7] v[+t1.8]=TRiP.HMS01977}attP2	RNAi	no effect	▼	no effect
apt	26236	y[1] v[1]; P{y[+t7.7] v[+t1.8]=TRiP.JF02134}attP2	RNAi		no effect
Atf6	26211	y[1] v[1]; P{y[+t7.7] v[+t1.8]=TRiP.JF02109}attP2	RNAi
bbx	26215	y[1] v[1]; P{y[+t7.7] v[+t1.8]=TRiP.JF02113}attP2	RNAi			no effect
bon	27047	y[1] v[1]; P{y[+t7.7] v[+t1.8]=TRiP.JF02373}attP2	RNAi			no effect
	37515	y[1] sc[*] v[1]; P{y[+t7.7] v[+t1.8]=TRiP.HMS01657}attP40	RNAi			no effect
br	33641	y[1] v[1]; P{y[+t7.7] v[+t1.8]=TRiP.HMS00042}attP2	RNAi	▽	▽	LM
	27272	y[1] v[1]; P{y[+t7.7] v[+t1.8]=TRiP.JF02585}attP2	RNAi	no effect	no effect	no effect
bs	26755	y[1] v[1]; P{y[+t7.7] v[+t1.8]=TRiP.JF02842}attP2	RNAi			no effect
BtbVII	28912	y[1] v[1]; P{y[+t7.7] v[+t1.8]=TRiP.HM05123}attP2	RNAi	no effect	▼	CH↓
Btk29A	25791	y[1] v[1]; P{y[+t7.7] v[+t1.8]=TRiP.JF01797}attP2	RNAi	big strongGFP	▽
	35159	y[1] sc[*] v[1]; P{y[+t7.7] v[+t1.8]=TRiP.GL00027}attP2	RNAi	no effect	▼
bun	28322	y[1] v[1]; P{y[+t7.7] v[+t1.8]=TRiP.JF02954}attP2	RNAi			no effect
CG10200	28759	y[1] v[1]; P{y[+t7.7] v[+t1.8]=TRiP.JF03187}attP2	RNAi			a few LM
CG10543	31964	y[1] v[1]; P{y[+t7.7] v[+t1.8]=TRiP.JF02977}attP2	RNAi			LM
CG1129	28615	y[1] v[1]; P{y[+t7.7] v[+t1.8]=TRiP.JF03030}attP2	RNAi			LM
CG12236	31949	y[1] v[1]; P{y[+t7.7] v[+t1.8]=TRiP.JF02241}attP2	RNAi			no effect
chinmo	31738	y[1] v[1]; P{y[+t7.7] v[+t1.8]=TRiP.HM04048}attP2	RNAi	no effect	▼	LM
	26777	y[1] v[1]; P{y[+t7.7] v[+t1.8]=TRiP.JF02341}attP2	RNAi	no effect	▼	LM
	33638	y[1] v[1]; P{y[+t7.7] v[+t1.8]=TRiP.HMS00036}attP2	RNAi	no effect	no effect	no effect
	44389	UAS-chinmo	GOF	ND	ND	LM
cnc	32863	y[1] sc[*] v[1]; P{y[+t7.7] v[+t1.8]=TRiP.HMS00650}attP2	RNAi	no effect	▼	no effect
	25984	y[1] v[1]; P{y[+t7.7] v[+t1.8]=TRiP.JF02006}attP2	RNAi	no effect	no effect	LM↓*
		UAS-cncB (Veraksa et al., 2000)	GOF	▲	ND	LM
		UAS-cncC (Sykiotis, G.P. and Bohmann, D., 2008)	GOF	▼	ND	LM
CrebA	27648	y[1] v[1]; P{y[+t7.7] v[+t1.8]=TRiP.JF02823}attP2	RNAi	no effect	no effect	no effect
	31900	y[1] v[1]; P{y[+t7.7] v[+t1.8]=TRiP.JF02189}attP2	RNAi	no effect	no effect	no effect
	42562	y[1] v[1]; P{y[+t7.7] v[+t1.8]=TRiP.HMJ02218}attP40	RNAi	no effect	no effect	no effect
	32572	UAS-CrebA	GOF	▼	ND	ND
CrebB17A	29332	y[1] v[1]; P{y[+t7.7] v[+t1.8]=TRiP.JF02494}attP2	RNAi	big strongGFP
ct	29625	y[1] v[1]; P{y[+t7.7] v[+t1.8]=TRiP.JF03304}attP2	RNAi	big strongGFP	no effect	LM
	33967	y[1] sc[*] v[1]; P{y[+t7.7] v[+t1.8]=TRiP.HMS00924}attP2	RNAi	big strongGFP	no effect	LM
	36496	UAS-ct	GOF	▼	ND	LM
CTPsym	31924	y[1] v[1]; P{y[+t7.7] v[+t1.8]=TRiP.JF02214}attP2	RNAi			LM
	31752	y[1] v[1]; P{y[+t7.7] v[+t1.8]=TRiP.HM04062}attP2	RNAi			LM
cwo	27736	y[1] v[1]; P{y[+t7.7] v[+t1.8]=TRiP.JF02820}attP2	RNAi	no effect	no effect	no effect
	26318	y[1] v[1]; P{y[+t7.7] v[+t1.8]=TRiP.JF02091}attP2	RNAi	no effect	▼	no effect
d4	28623	y[1] v[1]; P{y[+t7.7] v[+t1.8]=TRiP.JF03038}attP2	RNAi			no effect
dally	28747	y[1] v[1]; P{y[+t7.7] v[+t1.8]=TRiP.JF03175}attP2	RNAi	no effect
	33952	y[1] sc[*] v[1]; P{y[+t7.7] v[+t1.8]=TRiP.HMS00905}attP2	RNAi	no effect
Dad	26235	y[1] v[1]; P{y[+t7.7] v[+t1.8]=TRiP.JF02133}attP2	RNAi	no effect
	33759	y[1] sc[*] v[1]; P{y[+t7.7] v[+t1.8]=TRiP.HMS01102}attP2	RNAi	no effect
dei	25973	y[1] v[1]; P{y[+t7.7] v[+t1.8]=TRiP.JF01995}attP2	RNAi			LM↓*
	34792	y[1] sc[*] v[1]; P{y[+t7.7] v[+t1.8]=TRiP.HMS00101}attP2	RNAi			no effect
		UAS-dei (Egoz-Matia et al., 2011)	GOF			LM
dl	27650	y[1] v[1]; P{y[+t7.7] v[+t1.8]=TRiP.JF02825}attP2	RNAi
	32934	y[1] sc[*] v[1]; P{y[+t7.7] v[+t1.8]=TRiP.HMS00727}attP2	RNAi
	34938	y[1] sc[*] v[1]; P{y[+t7.7] v[+t1.8]=TRiP.HMS00028}attP2	RNAi
dlp	34089	y[1] sc[*] v[1]; P{y[+t7.7] v[+t1.8]=TRiP.HMS00875}attP2	RNAi	no effect		no effect
	34091	y[1] sc[*] v[1]; P{y[+t7.7] v[+t1.8]=TRiP.HMS00903}attP2	RNAi	no effect		no effect
dm	36123	y[1] sc[*] v[1]; P{y[+t7.7] v[+t1.8]=TRiP.HMS01538}attP2	RNAi			LM
	25783	y[1] v[1]; P{y[+t7.7] v[+t1.8]=TRiP.JF01761}attP2	RNAi			LM
	25784	y[1] v[1]; P{y[+t7.7] v[+t1.8]=TRiP.JF01762}attP2	RNAi			LM
Dp	31767	y[1] v[1]; P{y[+t7.7] v[+t1.8]=TRiP.HM04079}attP2	RNAi	no effect	▽	no effect
	33372	y[1] sc[*] v[1]; P{y[+t7.7] v[+t1.8]=TRiP.HMS00245}attP2	RNAi	▼	no effect	no effect
Dscam	29628	y[1] v[1]; P{y[+t7.7] v[+t1.8]=TRiP.JF03307}attP2	RNAi			no effect
	38945	y[1] sc[*] v[1]; P{y[+t7.7] v[+t1.8]=TRiP.HMS01859}attP2	RNAi			LM
E2f	31214	y[1] v[1]; P{y[+t7.7] v[+t1.8]=TRiP.JF01741}attP2	RNAi	▼	▼	LM
	27564	y[1] v[1]; P{y[+t7.7] v[+t1.8]=TRiP.JF02718}attP2	RNAi	▼	▼	no effect
	4770	UAS-E2f1 UAS-Dp	GOF	▲	▲, LM
	34059	UAS-E2f1 PIP-3A	GOF	▲	▲
EcR	29374	y[1] v[1]; P{y[+t7.7] v[+t1.8]=TRiP.JF02538}attP2	RNAi	no effect	no effect	LM
Eip75B	26717	y[1] v[1]; P{y[+t7.7] v[+t1.8]=TRiP.JF02257}attP2	RNAi	▲	no effect	LM↓*
	35780	y[1] sc[*] v[1]; P{y[+t7.7] v[+t1.8]=TRiP.HMS01530}attP40	RNAi	▲	no effect	no effect
Eip93F	-	-
ems	28726	y[1] v[1]; P{y[+t7.7] v[+t1.8]=TRiP.JF03153}attP2	RNAi		no effect
	50673	y[1] sc[*] v[1]; P{y[+t7.7] v[+t1.8]=TRiP.HMC03074}attP2	RNAi		no effect
FoxO	27656	y[1] v[1]; P{y[+t7.7] v[+t1.8]=TRiP.JF02734}attP2	RNAi	no effect	no effect	LM↓*
	25997	y[1] v[1]; P{y[+t7.7] v[+t1.8]=TRiP.JF02019}attP2	RNAi	no effect	no effect	LM↓*
		dFOXO[21]/dFOXO[25]	mutant	▲	ND	LM↓*
		UAS-dFOXO (W15) (Junger et al., 2003)	GOF			LM
gish	36719	y[1] sc[*] v[1]; P{y[+t7.7] v[+t1.8]=TRiP.HMS01609}attP2	RNAi		▼	LM
	28066	y[1] v[1]; P{y[+t7.7] v[+t1.8]=TRiP.JF02903}attP2	RNAi		no effect
h	27738	y[1] v[1]; P{y[+t7.7] v[+t1.8]=TRiP.JF02822}attP2	RNAi		▼
	34326	y[1] sc[*] v[1]; P{y[+t7.7] v[+t1.8]=TRiP.HMS01313}attP2	RNAi		▼
HLH106	34073	y[1] sc[*] v[1]; P{y[+t7.7] v[+t1.8]=TRiP.HMS00080}attP2	RNAi			no effect
HLHm3	25977	y[1] v[1]; P{y[+t7.7] v[+t1.8]=TRiP.JF01999}attP2	RNAi			no effect
	55302	y[1] v[1]; P{y[+t7.7] v[+t1.8]=TRiP.HMC03989}attP2	RNAi			no effect
Hnf4	29375	y[1] v[1]; P{y[+t7.7] v[+t1.8]=TRiP.JF02539}attP2	RNAi	no effect	▽
hth	27655	y[1] v[1]; P{y[+t7.7] v[+t1.8]=TRiP.JF02733}attP2	RNAi			no effect
	34637	y[1] sc[*] v[1]; P{y[+t7.7] v[+t1.8]=TRiP.HMS01112}attP2	RNAi			no effect
InR	31037	y[1] v[1]; P{y[+t7.7] v[+t1.8]=TRiP.JF01482}attP2	RNAi			LM
	31594	y[1] v[1]; P{y[+t7.7] v[+t1.8]=TRiP.JF01183}attP2	RNAi			no effect
Jra	31595	y[1] v[1]; P{y[+t7.7] v[+t1.8]=TRiP.JF01184}attP2	RNAi			no effect
Jumu	35438	y[1] sc[*] v[1]; P{y[+t7.7] v[+t1.8]=TRiP.GL00363}attP2	RNAi	no effect	▼	no effect
katanin60	28375	y[1] v[1]; P{y[+t7.7] v[+t1.8]=TRiP.JF03012}attP2	RNAi			no effect
kay	31391	y[1] v[1]; P{y[+t7.7] v[+t1.8]=TRiP.JF01380}attP2	RNAi	no effect	no effect	LM↓*
	27722	y[1] v[1]; P{y[+t7.7] v[+t1.8]=TRiP.JF02804}attP2	RNAi	no effect	no effect	no effect
	33379	y[1] sc[*] v[1]; P{y[+t7.7] v[+t1.8]=TRiP.HMS00254}attP2	RNAi	no effect	no effect	no effect
	31322	y[1] v[1]; P{y[+t7.7] v[+t1.8]=TRiP.JF01273}attP2	RNAi	no effect	no effect	no effect
klu	28731	y[1] v[1]; P{y[+t7.7] v[+t1.8]=TRiP.JF03158}attP2	RNAi			no effect
kn	31916	y[1] v[1]; P{y[+t7.7] v[+t1.8]=TRiP.JF02206}attP2	RNAi	no effect	no effect
Kr-h1	-	-
l(2)gl	31089	y[1] v[1]; P{y[+t7.7] v[+t1.8]=TRiP.JF01553}attP2	RNAi			no effect
	31517	y[1] v[1]; P{y[+t7.7] v[+t1.8]=TRiP.JF01073}attP2	RNAi			no effect
	35773	y[1] sc[*] v[1]; P{y[+t7.7] v[+t1.8]=TRiP.HMS01522}attP2	RNAi			LM
	38989	y[1] v[1]; P{y[+t7.7] v[+t1.8]=TRiP.HMS01905}attP40	RNAi			LM
LanA	28071	y[1] v[1]; P{y[+t7.7] v[+t1.8]=TRiP.JF02908}attP2	RNAi	no effect	▼	no effect
lola	35721	y[1] sc[*] v[1]; P{y[+t7.7] v[+t1.8]=TRiP.GLV21086}attP2	RNAi	▼		no effect
	26714	y[1] v[1]; P{y[+t7.7] v[+t1.8]=TRiP.JF02254}attP2	RNAi	▼		no effect
	204166 (Kyoto)	P{GSV6}GS12645	GOF	LM
lz	27985	y[1] v[1]; P{y[+t7.7] v[+t1.8]=TRiP.JF02221}attP2	RNAi			no effect
Mad	31315	y[1] v[1]; P{y[+t7.7] v[+t1.8]=TRiP.JF01263}attP2	RNAi		no effect	no effect
	31316	y[1] v[1]; P{y[+t7.7] v[+t1.8]=TRiP.JF01264}attP2	RNAi		no effect	no effect
mam	28046	y[1] v[1]; P{y[+t7.7] v[+t1.8]=TRiP.JF02881}attP2	RNAi			no effect
mamo	44103	y[1] sc[*] v[1]; P{y[+t7.7] v[+t1.8]=TRiP.HMS02823}attP40	RNAi			CC↓
	51770	y[1] v[1]; P{y[+t7.7] v[+t1.8]=TRiP.HMC03325}attP40	RNAi			CC↓
Max	29328	y[1] v[1]; P{y[+t7.7] v[+t1.8]=TRiP.JF02490}attP2	RNAi	no effect		no effect
	40851	y[1] v[1]; P{y[+t7.7] v[+t1.8]=TRiP.HMS02018}attP40	RNAi	no effect		no effect
Mef2	28699	y[1] v[1]; P{y[+t7.7] v[+t1.8]=TRiP.JF03115}attP2	RNAi			LM
mts	27723	y[1] v[1]; P{y[+t7.7] v[+t1.8]=TRiP.JF02805}attP2	RNAi			LM
NFAT	51422	y[1] sc[*] v[1]; P{y[+t7.7] v[+t1.8]=TRiP.HMC02411}attP2	RNAi
N	7077	w[*]; P{w[+mC]=UAS-N.dsRNA.P}9G	RNAi	no effect		no effect
	7078	P{w[+mC]=UAS-N.dsRNA.P}14E, w[*]	RNAi	no effect		no effect
osa	31266	y[1] v[1]; P{y[+t7.7] v[+t1.8]=TRiP.JF01207}attP2	RNAi			LM
	38285	y[1] sc[*] v[1]; P{y[+t7.7] v[+t1.8]=TRiP.HMS01738}attP40	RNAi			LM
pnt	35038	y[1] sc[*] v[1]; P{y[+t7.7] v[+t1.8]=TRiP.HMS01452}attP2	RNAi	big strongGFP	▽	no effect
	31926	y[1] v[1]; P{y[+t7.7] v[+t1.8]=TRiP.JF02216}attP2	RNAi	no effect	no effect	no effect
ptc	55686	y[1] sc[*] v[1]; P{y[+t7.7] v[+t1.8]=TRiP.HMC03872}attP40	RNAi	no effect
	28795	y[1] v[1]; P{y[+t7.7] v[+t1.8]=TRiP.JF03223}attP2	RNAi	big strongGFP
rgr	31926	y[1] v[1]; P{y[+t7.7] v[+t1.8]=TRiP.JF02216}attP2	RNAi	no effect		no effect
rho	28690	y[1] v[1]; P{y[+t7.7] v[+t1.8]=TRiP.JF03106}attP2	RNAi			no effect
	41699	y[1] v[1]; P{y[+t7.7] v[+t1.8]=TRiP.HMS02264}attP40	RNAi			no effect
sbb	27049	y[1] v[1]; P{y[+t7.7] v[+t1.8]=TRiP.JF02375}attP2	RNAi		no effect	no effect
shn	34689	y[1] sc[*] v[1]; P{y[+t7.7] v[+t1.8]=TRiP.HMS01167}attP2	RNAi			no effect
shg	27689	y[1] v[1]; P{y[+t7.7] v[+t1.8]=TRiP.JF02769}attP2	RNAi
	32904	y[1] sc[*] v[1]; P{y[+t7.7] v[+t1.8]=TRiP.HMS00693}attP2	RNAi
Smox	26756	y[1] v[1]; P{y[+t7.7] v[+t1.8]=TRiP.JF02320}attP2	RNAi		no effect	LM
	41670	y[1] sc[*] v[1]; P{y[+t7.7] v[+t1.8]=TRiP.HMS02203}attP40	RNAi		no effect	LM
Src64B	30517	y[1] v[1]; P{y[+t7.7] v[+t1.8]=TRiP.JF03234}attP2	RNAi	no effect
	51772	y[1] v[1]; P{y[+t7.7] v[+t1.8]=TRiP.HMC03327}attP40	RNAi	no effect
Sox102F	26220	y[1] v[1]; P{y[+t7.7] v[+t1.8]=TRiP.JF02118}attP2	RNAi			no effect
STAT92E	31317	y[1] v[1]; P{y[+t7.7] v[+t1.8]=TRiP.JF01265}attP2	RNAi	no effect
	31318	y[1] v[1]; P{y[+t7.7] v[+t1.8]=TRiP.JF01266}attP2	RNAi	big strongGFP
Stj	25807	y[1] v[1]; P{y[+t7.7] v[+t1.8]=TRiP.JF01825}attP2	RNAi	normal		no effect
tna	29372	y[1] v[1]; P{y[+t7.7] v[+t1.8]=TRiP.JF02536}attP2	RNAi			no effect
Trl	40940	y[1] sc[*] v[1]; P{y[+t7.7] v[+t1.8]=TRiP.HMS02188}attP2	RNAi	no effect	▼	no effect
ttk	36748	y[1] sc[*] v[1]; P{y[+t7.7] v[+t1.8]=TRiP.HMS03008}attP2	RNAi	weak GFP	▼	no effect
	26315	y[1] v[1]; P{y[+t7.7] v[+t1.8]=TRiP.JF02088}attP2	RNAi	no effect	no effect	no effect
twi	31164	y[1] v[1]; P{y[+t7.7] v[+t1.8]=TRiP.JF01657}attP2	RNAi			no effect
	25981	y[1] v[1]; P{y[+t7.7] v[+t1.8]=TRiP.JF02003}attP2	RNAi			no effect
	34330	y[1] sc[*] v[1]; P{y[+t7.7] v[+t1.8]=TRiP.HMS01317}attP2	RNAi			LM
unc-5	33756	y[1] sc[*] v[1]; P{y[+t7.7] v[+t1.8]=TRiP.HMS01099}attP2	RNAi
usp	27258	y[1] v[1]; P{y[+t7.7] v[+t1.8]=TRiP.JF02546}attP2	RNAi			no effect
	36729	y[1] sc[*] v[1]; P{y[+t7.7] v[+t1.8]=TRiP.HMS01620}attP2	RNAi			no effect
Vap	29349	y[1] v[1]; P{y[+t7.7] v[+t1.8]=TRiP.JF02511}attP2	RNAi			no effect
	51793	y[1] v[1]; P{y[+t7.7] v[+t1.8]=TRiP.HMC03349}attP40	RNAi			LM
Vri	25949	y[1] v[1]; P{y[+t7.7] v[+t1.8]=TRiP.JF01969}attP2	RNAi	no effect	no effect	no effect
Xbp1	25990	y[1] v[1]; P{y[+t7.7] v[+t1.8]=TRiP.JF02012}attP2	RNAi	▼
	36755	y[1] sc[*] v[1]; P{y[+t7.7] v[+t1.8]=TRiP.HMS03015}attP2	RNAi	▼
Xrp1	34521	y[1] sc[*] v[1]; P{y[+t7.7] v[+t1.8]=TRiP.HMS00053}attP2	RNAi	no effect	no effect	no effect
	51054	y[1] v[1]; P{y[+t7.7] v[+t1.8]=TRiP.HMJ21189}attP40	RNAi	▽	no effect	no effect
yan (aop)	34909	y[1] sc[*] v[1]; P{y[+t7.7] v[+t1.8]=TRiP.HMS01256}attP2	RNAi			no effect
	35404	y[1] sc[*] v[1]; P{y[+t7.7] v[+t1.8]=TRiP.GL00324}attP2	RNAi			no effect
14-3-3 zeta	28327	y[1] v[1]; P{y[+t7.7] v[+t1.8]=TRiP.JF02962}attP2	RNAi
	31498	y[1] v[1]; P{y[+t7.7] v[+t1.8]=TRiP.HM04002}attP2	RNAi
zfh-1	29347	y[1] v[1]; P{y[+t7.7] v[+t1.8]=TRiP.JF02509}attP2	RNAi	no effect	▽	LM
▽: minor decrease
▼: major decrease
* wasp infestation
LM: lamellcoyte production
CC↓: decrease crystal cell
CH↓: decrease circulating hemocytes
